# Supplementary material for: Development of a Novel Anti−CD44 Monoclonal Antibody for Multiple Applications against Esophageal Squamous Cell Carcinomas
Source: Int J Mol Sci. 2022 May 16;23(10):5535. doi: 10.3390/ijms23105535 (PMC9146722; doi:10.3390/ijms23105535)
Supplement: Supplementary file 1 [file ijms-23-05535-s001.zip]

Archive with 1 entries (1 files):
- ijms-1699994-supplementary.pdf
